# Supplementary material for: Building a mechanistic mathematical model of hepatitis C virus entry
Source: PLoS Comput Biol. 2019 Mar 18;15(3):e1006905. doi: 10.1371/journal.pcbi.1006905 (PMC6445459; doi:10.1371/journal.pcbi.1006905)
Supplement: S1 Data — (XLSX) [file pcbi.1006905.s012.xlsx]

## Sheet: Figure 1
		Mean	Standard Error	n
	Input Virus	222494	7429	3
	Empty Well	6094	629.4	3
	Huh-7.5	17025	2763	3
	Huh-7	11112	966.7	3
	Huh-7 SR-B1 KO	9637	270.7	3
	Huh-7 CD81 KO	10601	990	3

## Sheet: Figure 2
	SR-B1 Blockade
		Receptor Stain (A)			HCV Challenge (C)
	Anti-SR-B1 serum dilution (1/x)	Mean Fluorescence	SEM	n	Titre (FFU/ml)	SEM	n
	0	2032.23	308.879	6	156.957	8.27308	8
	9.8e-06	165725	16610.6	3	167.05	13.8939	4
	1.95e-05	424208	32109.2	3	161.38	11.077	4
	3.91e-05	1060378	51152.8	3	141.257	13.6833	4
	7.81e-05	2175900	75342.5	3	118.602	10.6863	4
	0.0001563	4053425	252822	3	114.506	13.4818	4
	0.0003125	5601644	213104	3	93.3463	5.60957	4
	0.000625	6971558	324620	3	63.0853	8.14663	4
	0.00125	6976595	389883	3	42.0396	4.4971	4
	0.0025	6915770	559230	3	39.3621	4.27201	4
	0.005	6427895	290338	3	38.7054	6.29376	4
	CD81 Blockade
		Receptor Stain (A)			HCV Challenge (C)
	Anti-CD81 supernatant dilution (1/x)	Mean Fluorescence	SEM	n	Titre (FFU/ml)	SEM	n
	0	46272.1	29541.8	6	139.724	5.06754	8
	2e-05	76126.7	6996.01	3	146.085	12.8342	4
	5e-05	366859	22899.2	3	130.117	10.612	4
	0.00017	1367340	109344	3	135.532	9.03542	4
	0.0005	3700472	73099.1	3	79.0487	7.22309	4
	0.0017	5483303	512146	3	24.8793	4.87365	4
	0.005	5060736	271888	2	5.26609	2.46539	4
	0.017	5580419	508144	3	0.467086	0.467086	4
	0.05	6318543	419565	3	0	0	4
	0.17	6075467	620838	3	0	0	4
	0.5	5425704	471204	3	0	0	4

## Sheet: Figure 3
	SR-B1 Over Expression
		Receptor Stain (A)			HCV Challenge (C)
	Lentivirus Dilution (1/x)	Mean Fluorescence	SEM	n	Titre (FFU/ml)	SEM	n
	0	5172216	661765	4	211.671	48.7389	16
	0.1	12729830	2018460	3	265.587	34.956	8
	0.2	20581620	1342716	4	286.3	28.1229	8
	CD81 Over Expression
		Receptor Stain (A)			HCV Challenge (C)
	Lentivirus Dilution (1/x)	Mean Fluorescence	SEM	n	Titre (FFU/ml)	SEM	n
	0	4490929	50491.1	4	247.942	27.9805	16
	0.1	7359980	610825	4	327.706	25.3417	8
	0.2	18597400	532298	4	382.879	62.7418	8

## Sheet: Figure 4
		SR-B1 Receptor Stain (B)					sE2 binding to CHO-SR-B1 (D)
	Anti-SR-B1 serum dilution (1/x)	Mean Fluorescence	SEM	n		[sE2] µg/ml	Mean Fluorescence	SEM	n
	3.91e-05	1355	13	2		1	0.103864	0.0168586	3
	7.81e-05	2480	103	2		2	0.186591	0.0220871	3
	0.0001563	4228	9	2		5	0.332167	0.0221811	3
	0.0003125	6836	15	2		10	0.523912	0.0208493	3
	0.000625	9590.5	226.5	2		20	0.724174	0.0140373	3
	0.00125	12310.5	14.5	2		40	1	0	3
	0.0025	14569	253	2
	0.005	14979.5	191.5	2
		CD81 Receptor Stain (B)					sE2 binding to CHO-CD81 (D)
	Anti-SR-B1 serum dilution (1/x)	Mean Fluorescence	SEM	n		[sE2] µg/ml	Mean Fluorescence	SEM	n
	0.00390625	1787	52	2		1	0.0207843	0.00942524	3
	0.0078125	3622.5	18.5	2		2	0.0229307	0.0102561	3
	0.015625	5468	6	2		5	0.0270123	0.0116277	3
	0.03125	11639.5	79.5	2		10	0.0328399	0.0139526	3
	0.0625	20355	360	2		20	0.0402061	0.0145374	3
	0.125	33528.5	885.5	2		40	0.0474469	0.0161047	3
	0.25	43077.5	1041.5	2
	0.5	44014	426	2

## Sheet: Figure 6
		Probability of Infection
	SR-B1 Availability	Mean	SEM	n
	0	0.002643	0.0002037	28
	0.0674682	0.002717	0.0002214	20
	0.171765	0.00329	0.0002502	4
	0.227697	0.005823	0.0002436	8
	0.314196	0.005758	0.0003075	4
	0.407702	0.007067	0.0005069	8
	0.519565	0.007913	0.0001706	4
	0.669169	0.008362	0.0006009	8
	0.718608	0.009246	0.0007148	4
	0.818987	0.008889	0.0006253	8
	0.86805	0.009219	0.0004341	4
	0.9271	0.009789	0.0005679	8
	0.954902	0.01089	0.001284	4
	0.974957	0.01178	0.0009514	8
	1	0.0114	0.0002854	48
	1.91476	0.018	0.0008875	32
	2.46119	0.01537	0.0007152	8
	3.97927	0.01657	0.0005754	8
		Probability of Infection
	CD81 Availability	Mean	SEM	n
	0	8.762e-05	8.762e-05	48
	0.14547	0.00188	0.00188	4
	0.16315	0.0006197	0.0006197	32
	0.419999	0.003511	0.003511	4
	0.441192	0.006409	0.006409	8
	0.721478	0.008922	0.008922	4
	0.778994	0.01026	0.01026	4
	0.939062	0.009442	0.009442	8
	0.990747	0.011	0.011	16
	1	0.01046	0.01046	40
	1.63885	0.01259	0.01259	16
	2.19606	0.01183	0.01183	8
	3.03396	0.0135	0.0135	8
	4.14187	0.01659	0.01659	16

## Sheet: Figure 7
	Stoichiometry	Log Likelihood
	1	-3194.63
	2	-3157
	3	-3145.17
	4	-3139.26
	5	-3135.63
	6	-3132.97
	7	-3131
	8	-3129.47
	9	-3128.21
	10	-3127.17
	11	-3126.28
	12	-3125.51
	13	-3124.83
	14	-3124.23
	15	-3123.69
	16	-3123.2
	17	-3122.76
	18	-3122.34
	19	-3121.97
	20	-3121.62

## Sheet: Figure 8
	Surface Plot (A)					Unmodified Cells: Data (B)
	CD81 Availability	SRB1 Availability	Probability of infection			SRB1 Availability	Mean Inhibition	SEM	n
	0	0	0			0	68.8635	2.58776	12
	0	0.1	0			0.387	43.9663	7.64287	4
	0	0.2	0			0.769	31.3759	4.36732	4
	0	0.3	0			0.87685	11.1412	8.17234	4
	0	0.4	0			1	0	4.72601	8
	0	0.5	0
	0	0.6	0			Unmodified Cells: Prediction (B)
	0	0.7	0			SRB1 Availability	Inhibition
	0	0.8	0			1	0
	0	0.9	0			0.9	4.92809
	0	1	0			0.8	10.4015
	0	1.1	0			0.7	16.4879
	0	1.2	0			0.6	23.2587
	0	1.3	0			0.5	30.7841
	0	1.4	0			0.4	39.1235
	0	1.5	0			0.3	48.3084
	0	1.6	0			0.2	58.3002
	0	1.7	0			0.1	68.921
	0	1.8	0			0	79.7086
	0	1.9	0
	0	2	0			3.2X CD81 Over-Expression: Data (B)
	0.1	0	7.88739e-10			SRB1 Availability	Mean Inhibition	SEM	n
	0.1	0.1	1.82769e-05			0	46.8187	12.7779	12
	0.1	0.2	0.00011204			0.387	32.2086	6.24835	4
	0.1	0.3	0.000213508			0.769	17.0921	11.9729	4
	0.1	0.4	0.000290381			0.87685	3.02025	7.27194	4
	0.1	0.5	0.000345349			1	0	16.5592	8
	0.1	0.6	0.000385156
	0.1	0.7	0.000414858			3.2X CD81 Over-Expression: Prediction (B)
	0.1	0.8	0.000437673			SRB1 Availability	Inhibition
	0.1	0.9	0.000455685			1	0
	0.1	1	0.000470197			0.9	2.12157
	0.1	1.1	0.000482138			0.8	4.39641
	0.1	1.2	0.000492105			0.7	6.83876
	0.1	1.3	0.000500515			0.6	9.46778
	0.1	1.4	0.000507722			0.5	12.3026
	0.1	1.5	0.00051393			0.4	15.366
	0.1	1.6	0.000519331			0.3	18.683
	0.1	1.7	0.000524093			0.2	22.2805
	0.1	1.8	0.000528273			0.1	26.1953
	0.1	1.9	0.000531982			0	30.4612
	0.1	2	0.000535334
	0.2	0	1.52872e-06
	0.2	0.1	0.000183359
	0.2	0.2	0.000679984
	0.2	0.3	0.0012202
	0.2	0.4	0.00167567
	0.2	0.5	0.00203044
	0.2	0.6	0.00230158
	0.2	0.7	0.00250972
	0.2	0.8	0.00267172
	0.2	0.9	0.00280001
	0.2	1	0.00290336
	0.2	1.1	0.00298802
	0.2	1.2	0.00305845
	0.2	1.3	0.00311782
	0.2	1.4	0.00316848
	0.2	1.5	0.00321217
	0.2	1.6	0.00325021
	0.2	1.7	0.00328362
	0.2	1.8	0.00331315
	0.2	1.9	0.00333944
	0.2	2	0.00336301
	0.3	0	3.03029e-05
	0.3	0.1	0.000492661
	0.3	0.2	0.00135728
	0.3	0.3	0.00227439
	0.3	0.4	0.00308398
	0.3	0.5	0.00375026
	0.3	0.6	0.00428458
	0.3	0.7	0.00471053
	0.3	0.8	0.00505137
	0.3	0.9	0.00532641
	0.3	1	0.00555073
	0.3	1.1	0.00573574
	0.3	1.2	0.0058901
	0.3	1.3	0.00602032
	0.3	1.4	0.0061313
	0.3	1.5	0.00622681
	0.3	1.6	0.00630974
	0.3	1.7	0.00638231
	0.3	1.8	0.00644632
	0.3	1.9	0.00650313
	0.3	2	0.00655389
	0.4	0	0.000143595
	0.4	0.1	0.000916064
	0.4	0.2	0.00205472
	0.4	0.3	0.00321954
	0.4	0.4	0.00426344
	0.4	0.5	0.00514826
	0.4	0.6	0.00588065
	0.4	0.7	0.00648181
	0.4	0.8	0.00697508
	0.4	0.9	0.0073814
	0.4	1	0.00771822
	0.4	1.1	0.00799954
	0.4	1.2	0.00823644
	0.4	1.3	0.00843754
	0.4	1.4	0.00860968
	0.4	1.5	0.00875817
	0.4	1.6	0.00888722
	0.4	1.7	0.0090002
	0.4	1.8	0.00909973
	0.4	1.9	0.00918799
	0.4	2	0.00926668
	0.5	0	0.000374475
	0.5	0.1	0.00142732
	0.5	0.2	0.00275975
	0.5	0.3	0.00407865
	0.5	0.4	0.00526432
	0.5	0.5	0.00628557
	0.5	0.6	0.00714821
	0.5	0.7	0.00787115
	0.5	0.8	0.00847605
	0.5	0.9	0.00898315
	0.5	1	0.00941
	0.5	1.1	0.00977117
	0.5	1.2	0.0100786
	0.5	1.3	0.0103418
	0.5	1.4	0.0105688
	0.5	1.5	0.0107655
	0.5	1.6	0.0109372
	0.5	1.7	0.011088
	0.5	1.8	0.011221
	0.5	1.9	0.0113391
	0.5	2	0.0114445
	0.6	0	0.000722299
	0.6	0.1	0.00200241
	0.6	0.2	0.00346598
	0.6	0.3	0.00487651
	0.6	0.4	0.00614305
	0.6	0.5	0.00724392
	0.6	0.6	0.0081863
	0.6	0.7	0.00898785
	0.6	0.8	0.00966855
	0.6	0.9	0.0102473
	0.6	1	0.0107408
	0.6	1.1	0.0111632
	0.6	1.2	0.0115264
	0.6	1.3	0.0118403
	0.6	1.4	0.0121129
	0.6	1.5	0.0123508
	0.6	1.6	0.0125596
	0.6	1.7	0.0127436
	0.6	1.8	0.0129065
	0.6	1.9	0.0130516
	0.6	2	0.0131813
	0.7	0	0.00116988
	0.7	0.1	0.00262079
	0.7	0.2	0.00416769
	0.7	0.3	0.00562789
	0.7	0.4	0.00693577
	0.7	0.5	0.00807881
	0.7	0.6	0.00906634
	0.7	0.7	0.00991542
	0.7	0.8	0.0106446
	0.7	0.9	0.0112716
	0.7	1	0.0118119
	0.7	1.1	0.012279
	0.7	1.2	0.0126843
	0.7	1.3	0.0130375
	0.7	1.4	0.0133464
	0.7	1.5	0.0136179
	0.7	1.6	0.0138573
	0.7	1.7	0.0140695
	0.7	1.8	0.0142582
	0.7	1.9	0.0144267
	0.7	2	0.0145778
	0.8	0	0.00169513
	0.8	0.1	0.00326587
	0.8	0.2	0.00486006
	0.8	0.3	0.0063412
	0.8	0.4	0.00766442
	0.8	0.5	0.00882503
	0.8	0.6	0.00983441
	0.8	0.7	0.0107093
	0.8	0.8	0.0114674
	0.8	0.9	0.0121249
	0.8	1	0.0126966
	0.8	1.1	0.0131949
	0.8	1.2	0.0136308
	0.8	1.3	0.0140133
	0.8	1.4	0.0143502
	0.8	1.5	0.014648
	0.8	1.6	0.0149122
	0.8	1.7	0.0151474
	0.8	1.8	0.0153575
	0.8	1.9	0.0155459
	0.8	2	0.0157154
	0.9	0	0.00227664
	0.9	0.1	0.00392475
	0.9	0.2	0.00553929
	0.9	0.3	0.0070214
	0.9	0.4	0.00834263
	0.9	0.5	0.0095045
	0.9	0.6	0.01052
	0.9	0.7	0.011406
	0.9	0.8	0.0121788
	0.9	0.9	0.0128541
	0.9	1	0.0134454
	0.9	1.1	0.0139645
	0.9	1.2	0.0144216
	0.9	1.3	0.0148253
	0.9	1.4	0.015183
	0.9	1.5	0.0155009
	0.9	1.6	0.0157844
	0.9	1.7	0.016038
	0.9	1.8	0.0162656
	0.9	1.9	0.0164704
	0.9	2	0.0166553
	1	0	0.00289602
	1	0.1	0.00458759
	1	0.2	0.00620254
	1	0.3	0.00767169
	1	0.4	0.00897925
	1	0.5	0.0101315
	1	0.6	0.0111426
	1	0.7	0.0120292
	1	0.8	0.0128071
	1	0.9	0.0134907
	1	1	0.014093
	1	1.1	0.0146249
	1	1.2	0.0150959
	1	1.3	0.0155143
	1	1.4	0.0158869
	1	1.5	0.0162198
	1	1.6	0.016518
	1	1.7	0.0167859
	1	1.8	0.0170273
	1	1.9	0.0172454
	1	2	0.017443
	1.1	0	0.00353827
	1.1	0.1	0.00524706
	1.1	0.2	0.00684784
	1.1	0.3	0.00829435
	1.1	0.4	0.00958038
	1.1	0.5	0.0107156
	1.1	0.6	0.0117152
	1.1	0.7	0.0125954
	1.1	0.8	0.0133713
	1.1	0.9	0.0140566
	1.1	1	0.0146634
	1.1	1.1	0.015202
	1.1	1.2	0.0156814
	1.1	1.3	0.0161093
	1.1	1.4	0.0164921
	1.1	1.5	0.0168357
	1.1	1.6	0.0171448
	1.1	1.7	0.0174236
	1.1	1.8	0.0176757
	1.1	1.9	0.0179043
	1.1	2	0.0181121
	1.2	0	0.0041917
	1.2	0.1	0.00589783
	1.2	0.2	0.00747391
	1.2	0.3	0.00889114
	1.2	0.4	0.0101503
	1.2	0.5	0.0112637
	1.2	0.6	0.012247
	1.2	0.7	0.0131158
	1.2	0.8	0.0138848
	1.2	0.9	0.014567
	1.2	1	0.0151737
	1.2	1.1	0.0157145
	1.2	1.2	0.016198
	1.2	1.3	0.0166313
	1.2	1.4	0.0170207
	1.2	1.5	0.0173714
	1.2	1.6	0.0176882
	1.2	1.7	0.017975
	1.2	1.8	0.0182353
	1.2	1.9	0.018472
	1.2	2	0.0186878
	1.3	0	0.00484735
	1.3	0.1	0.00653611
	1.3	0.2	0.00808004
	1.3	0.3	0.0094635
	1.3	0.4	0.0106924
	1.3	0.5	0.0117808
	1.3	0.6	0.0127444
	1.3	0.7	0.0135987
	1.3	0.8	0.0143574
	1.3	0.9	0.015033
	1.3	1	0.015636
	1.3	1.1	0.0161757
	1.3	1.2	0.01666
	1.3	1.3	0.0170956
	1.3	1.4	0.0174885
	1.3	1.5	0.0178437
	1.3	1.6	0.0181656
	1.3	1.7	0.018458
	1.3	1.8	0.0187242
	1.3	1.9	0.018967
	1.3	2	0.0191891
	1.4	0	0.00549852
	1.4	0.1	0.00715921
	1.4	0.2	0.00866591
	1.4	0.3	0.0100127
	1.4	0.4	0.0112093
	1.4	0.5	0.0122706
	1.4	0.6	0.0132125
	1.4	0.7	0.0140499
	1.4	0.8	0.014796
	1.4	0.9	0.0154625
	1.4	1	0.0160594
	1.4	1.1	0.0165954
	1.4	1.2	0.017078
	1.4	1.3	0.0175135
	1.4	1.4	0.0179077
	1.4	1.5	0.0182651
	1.4	1.6	0.0185901
	1.4	1.7	0.0188861
	1.4	1.8	0.0191564
	1.4	1.9	0.0194036
	1.4	2	0.0196303
	1.5	0	0.00614038
	1.5	0.1	0.0077654
	1.5	0.2	0.00923149
	1.5	0.3	0.0105399
	1.5	0.4	0.0117029
	1.5	0.5	0.0127361
	1.5	0.6	0.013655
	1.5	0.7	0.0144741
	1.5	0.8	0.0152059
	1.5	0.9	0.0158615
	1.5	1	0.0164505
	1.5	1.1	0.0169809
	1.5	1.2	0.01746
	1.5	1.3	0.0178936
	1.5	1.4	0.0182872
	1.5	1.5	0.0186451
	1.5	1.6	0.0189714
	1.5	1.7	0.0192695
	1.5	1.8	0.0195423
	1.5	1.9	0.0197926
	1.5	2	0.0200226
	1.6	0	0.00676944
	1.6	0.1	0.00835359
	1.6	0.2	0.00977705
	1.6	0.3	0.0110462
	1.6	0.4	0.0121751
	1.6	0.5	0.0131796
	1.6	0.6	0.0140749
	1.6	0.7	0.0148747
	1.6	0.8	0.0155912
	1.6	0.9	0.0162347
	1.6	1	0.0168144
	1.6	1.1	0.017338
	1.6	1.2	0.017812
	1.6	1.3	0.0182423
	1.6	1.4	0.0186338
	1.6	1.5	0.0189909
	1.6	1.6	0.0193172
	1.6	1.7	0.0196161
	1.6	1.8	0.0198903
	1.6	1.9	0.0201423
	1.6	2	0.0203745
	1.7	0	0.00738326
	1.7	0.1	0.00892315
	1.7	0.2	0.0103029
	1.7	0.3	0.0115327
	1.7	0.4	0.0126274
	1.7	0.5	0.0136031
	1.7	0.6	0.0144744
	1.7	0.7	0.0152545
	1.7	0.8	0.0159549
	1.7	0.9	0.0165857
	1.7	1	0.0171552
	1.7	1.1	0.0176708
	1.7	1.2	0.0181388
	1.7	1.3	0.0185647
	1.7	1.4	0.0189531
	1.7	1.5	0.0193082
	1.7	1.6	0.0196335
	1.7	1.7	0.019932
	1.7	1.8	0.0202065
	1.7	1.9	0.0204595
	1.7	2	0.0206929
	1.8	0	0.0079803
	1.8	0.1	0.00947391
	1.8	0.2	0.0108097
	1.8	0.3	0.0120002
	1.8	0.4	0.0130612
	1.8	0.5	0.0140082
	1.8	0.6	0.0148555
	1.8	0.7	0.0156157
	1.8	0.8	0.0162998
	1.8	0.9	0.0169172
	1.8	1	0.0174759
	1.8	1.1	0.0179828
	1.8	1.2	0.0184441
	1.8	1.3	0.0188647
	1.8	1.4	0.0192492
	1.8	1.5	0.0196014
	1.8	1.6	0.0199247
	1.8	1.7	0.0202221
	1.8	1.8	0.0204962
	1.8	1.9	0.0207491
	1.8	2	0.0209831
	1.9	0	0.00855949
	1.9	0.1	0.0100059
	1.9	0.2	0.0112979
	1.9	0.3	0.0124498
	1.9	0.4	0.0134775
	1.9	0.5	0.0143963
	1.9	0.6	0.0152198
	1.9	0.7	0.0159602
	1.9	0.8	0.0166278
	1.9	0.9	0.0172315
	1.9	1	0.017779
	1.9	1.1	0.0182768
	1.9	1.2	0.0187307
	1.9	1.3	0.0191454
	1.9	1.4	0.0195253
	1.9	1.5	0.019874
	1.9	1.6	0.0201948
	1.9	1.7	0.0204903
	1.9	1.8	0.0207632
	1.9	1.9	0.0210156
	1.9	2	0.0212494
	2	0	0.00912038
	2	0.1	0.0105193
	2	0.2	0.0117682
	2	0.3	0.0128823
	2	0.4	0.0138775
	2	0.5	0.0147686
	2	0.6	0.0155687
	2	0.7	0.0162894
	2	0.8	0.0169405
	2	0.9	0.0175305
	2	1	0.0180665
	2	1.1	0.0185549
	2	1.2	0.019001
	2	1.3	0.0194095
	2	1.4	0.0197843
	2	1.5	0.0201289
	2	1.6	0.0204465
	2	1.7	0.0207397
	2	1.8	0.0210109
	2	1.9	0.0212621
	2	2	0.0214952

## Sheet: Figure S2
	Cell line	Titre	SEM	n
	Huh-7	52.22	11.41	3
	Huh-7 SR-B1 KO	4.615	1.07	3
	Huh-7 CD81 KO	0	0	3

## Sheet: Figure S5
		CHO SR-B1			CHO CD81
	[sE2] µg/ml	Mean Fluoresence	SEM	n	Mean Fluoresence	SEM	n
	1	1958	52	2	148	1	2
	2	3211	128	2	172	1	2
	5	5607.5	525.5	2	218	7	2
	10	8378	799	2	250.5	4.5	2
	20	10831	969	2	366	10	2
	40	14943	1211	2	420	18	2

## Sheet: Figure S8
		SR-B1 Blockade (B)					LDLR Blockade (B)
	Anti-SR-B1 serum dilution (1/x)	Inihibition	SEM	n		[Anti-LDLR] µg/ml	Inihibition	SEM	n
	0	0	0	3		0	0	0	3
	9.8e-06	-1.00552	4.66719	3		0.03125	15.5221	7.33007	3
	1.95e-05	14.6846	8.77274	3		0.0625	28.4355	4.91026	3
	3.91e-05	20.2858	5.47903	3		0.125	41.0774	7.23171	3
	7.81e-05	27.795	2.80622	3		0.25	50.2237	1.43038	3
	0.0001563	41.005	7.27063	3		0.5	57.6339	2.41375	3
	0.0003125	55.5166	9.21393	3		1	61.2064	5.24397	3
	0.000625	65.9121	5.11576	3
	0.00125	78.0908	3.27023	3
	0.0025	79.6261	2.51604	3
	0.005	81.3641	3.01231	3
	KO Cells (C)
	Cell line	% of Parent	SEM	n
	Huh-7	100	0	4
	Huh-7 SR-B1 KO	12.7638	1.89406	4
	Huh-7 CD81 KO	37.0632	8.635	4
	Raw Data (D)
	Treatment	Titre	SEM	n
	Untreated	1985.97	315.598	6
	+ Anti-SR-B1	1014.82	158.563	3
	+ Anti-LDLR	1174.72	225.29	6
	+ Anti-SR-B1 + Anti-LDLR	616.653	60.9012	3
	Inhibition by anti-LDLR (E)
	Anti-SR-B1 serum dilution (1/x)	Mean Inhibition	SEM	n
	0	50.48	4.853	3
	0.000125	60.53	2.194	3
	0.00025	53.45	1.329	3
	0.0005	43.24	2.322	3
	0.001	56.51	3.202	3
	0.002	50.87	4.139	3
	0.004	50.06	10.21	3

[truncated: 1 more sheets: Figure S9]
